# Supplementary material for: Developing the HLS19-YP12 for measuring health literacy in young people: a latent trait analysis using Rasch modelling and confirmatory factor analysis
Source: BMC Health Serv Res. 2022 Dec 6;22:1485. doi: 10.1186/s12913-022-08831-4 (PMC9727937; doi:10.1186/s12913-022-08831-4)
Supplement: Supplementary file 1 — Additional file 1: Table S1. Overall fit statistics applying unidimensional and multidimensional Rasch models of HLS19-Q47 and its short versions. [file 12913_2022_8831_MOESM1_ESM.xlsx]

## Sheet: ScaleCharateristics25 (Q47)
	Table S1: Overall fit statistics applying unidimensional and multidimensional Rasch models of HLS19-Q47 and its short versions
	Analysis approach	Version/ subscale(s) of Q47	No. of items	Items	Cronbach's α (RUMM by complete data)	PSI based on PMLE (RUMM)	PSR based on MMLE/WLE (CQ)	Mean person location (SE) in logits (CQ)	Response dependence between pairs of itemsrc	Deviance (CQ)	n.e.p. (CQ)	AIC (CQ)	Change in deviance from 1-dim.
	Comprehensive questionnaire HLS19-Q47
	1-dimmd	HC+DP+HP	47	1-47	0.95ud	0.94ud	0.935/0.940	1.06 (0.05)	35 pairs (1&2, 1&3; 3&7; 6&14; 8&9; 8&14; 8&15; 8&16; 12&28; 14&16; 14&21; 15&16; 17&32; 18&40; 19&22; 21&32; 22&26; 25&26; 25&27 ; 26&27; 27&29; 28&31; 30&31; 31&39; 32&33; 32&39; 34&35; 34&41; 34&47; 35&36; 37&39; 41&42; 42&43; 44&46; 45&47)	36,490	142	36.774	baseline
	3-dim	HC	47	1-47	N/A	N/A	0.861/0.863	1.29 (0.06)	N/A	36,220	147	36.515	270
		DP					0.861/0.863	1.18 (0.06)
		HP					0.868/0.869	1.09 (0.05)
	12-dim	F-HC	47	1-47	N/A	N/A	0.596/0.592	1.43 (0.07)	N/A	35,730	219	36.169	760
		U-HC					0.607/0.600	1.51 (0.06)
		J-HC					0.603/0.581	0.49 (0.05)
		A-HC					0.586/0.591	2.06 (0.08)
		F-DP					0.642/0.626	1.20 (0.06)
		U-DP					0.541/0.543	2.56 (0.10)
		J-DP					0.698/0.685	0.93 (0.06)
		A-DP					0.544/0.509	0.99 (0.05)
		F-HP					0.626/0.600	0.71 (0.04)
		U-HP					0.688/0.663	1.42 (0.07)
		J-HP					0.657/0.652	1.37 (0.89)
		A-HP					0.678/0.675	1.44 (0.00)
	Short versions and subscales from the comprehensive questionnaire HLS19-Q47
	1-dim	YP12, present study (2022)	12	sb0	0.83	0.82	0.829/0.827	1.05 (0.05)	none	9.659	37	9.733	N/A
	1-dim	Q12-NO, Finbråten et al. (2018)	12	sb1	0.82	0.80	0.809/0.808	1.11 (0.05)	none	9,772	37	9,846	N/A
	1-dim	Q12, HLS19 consortium (2021)	12	sb2	0.83	0.81	0.816/0.815	1.18 (0.05)	none	9,666	37	9,740	N/A
	1-dimsmd	SF12, Duong et al. (2019)	12	sb3	0.82ud	0.81ud	0.812/0.809	1.17 (0.05)	none	9,679	37	9,753	N/A
	1-dimd	Q16, HLS19 consortium (2021)	16	sb4	0.86	0.85	0.847/0.848	1.22 (0.05)	4 pairs (8&16; 28&31; 31&39; 37&39)	12,416	49	12,514	N/A
	Consecutive	HC	16	1-16	0.87	0.86	0.856/0.858	1.21 (0.05)	5 pairs (1&2; 3&7; 8&9; 8&16; 10&11)	12,158	49	12,256	N/A
		DP	15	17-31	0.87	0.86	0.857/0.859	1.12 (0.05)	3 pairs (25&27; 28&31; 30&31)	11,927	46	12,019	N/A
		HP	16	32-47	0.88	0.87	0.865/0.866	1.01 (0.05)	11 pairs (32&33; 32&39; 34&35; 34&41; 35&36; 37&39; 38&39; 41&42; 42&43; 44&46; 45&47)	12,913	49	13,011	N/A
	Note: RUMM=RUMM2030 software; CQ=ConQuest 5 software; n.e.p.=number of estimated parameters; AIC= Akaike Information Criterion rc The average of the residual correlations added to 0.2 (average + 0.2) was identified as a cut-off to indicate possible significant response dependency between two items; ud Measures of reliability are valid only when data are unidimensional. Values are reported only fo…
	sb0=HLS19-YP12 (item4,7,10,13,18,23,26,30,36,38,41,46); sb1=HLS19-Q12-NO (items; 2,7,10,14,18,23,28,30,32,38,43,44); sb2=HLS19-Q12 (items; 4,7,10,16,18,23,24,31,32,37,42,44); sb3=HLS19-SF12 (items; 2,6,10,15,18,23,26,30,33,39,43,45); sb4=HLS19-Q16 (items; 2,4,5,8,11,13,16,18,21,23,28,31,33,37,39,43).
	u-dim=unidimensional approach using RUMM2030 software (treating as one scale with only one underlying dimension); 1-dim=1-dimensional approach (treating the three health domains as three parallel subscales); 3-dim=3-dimensional approach (treating the three health domains as correlated subscales); 12-dim=12-dimensional approach (treating the four cognitive domains within the three health domains a…
	Cronbach's α (internal consistence reliability); PSI=person separation index; PMLE=pairwise maximum likelihood estimate; PSR=person separation reliability; MMLE=marginal maximum likelihood estimate; WLE=Warm's mean likelihood estimate;Deviance=deviance statistics; N/A=not applicable
