# Supplementary material for: Developing the HLS19-YP12 for measuring health literacy in young people: a latent trait analysis using Rasch modelling and confirmatory factor analysis
Source: BMC Health Serv Res. 2022 Dec 6;22:1485. doi: 10.1186/s12913-022-08831-4 (PMC9727937; doi:10.1186/s12913-022-08831-4)
Supplement: Supplementary file 3 — Additional file 3: Table S3. Fit statistics for different factor structures applying confirmatory factor analyses of the HLS19-Q47. [file 12913_2022_8831_MOESM3_ESM.xlsx]

## Sheet: CFA25 (Q47)
	Table S3: Fit statistics for different factor structures applying confirmatory factor analyses of the HLS19-Q47
	Analysis model	Subscale(s)		SRMR	No. rres (> .10)	RMSEA (CI)	CFI/TLI
		Comprehensive questionnaire HLS19-Q47
	Consecutive 1-factor (CD)	FIND (F)	298.60 (65), .000	.065	9 (0.239)	0.113 (0.102-0.123)	0.848/0.817
		UNDERSTAND (U)	215.75 (44), .000	.049	*3 (0.133)	0.091 (0.079-0.105)	0.941/0.926
		JUDGE (J)	424.81 (54), .000	.064	5 (0.278)	0.129 (0.118-0.141)	0.852/0.820
		APPLY (A)	269.31 (44), .000	.062	5 (0.271)	0.122 (0.110-0.135)	0.877/0.847
	Consecutive 1-factor (HD)	HC	574.27 (104), .000	.066	8 (0.290)	0.101 (0.093-0.109)	0.885/0.868
		DP	459.21 (90), .000	.053	5 (0.274)	0.087 (0.078-0.096)	0.925/0.913
		HP	683.54 (104), .000	.069	13 (0.231)	0.112 (0.103-0.120)	0.879/0.860
	1-factor	HC+DP+HP	N/A	.071	80 (0.330)	0.061 (0.058-0.064)	0.877/0.847
	2-factor	HC	N/A	.068	66 (0.347)	0.058 (0.055-0.061)	0.890/0.885
		DP+HP
		HC+HP	N/A	.070	77 (0.339)	0.060 (0.057-0.063)	0.881/0.876
		DP
		HC+DP	N/A	.068	63 (0.319)	0.057 (0.054-0.060)	0.894/0.889
		HP
	3-factor	HC		.066	69 (0.276)	0.055 (0.052-0.058)	0.901/0.896
		DP	N/A
		HP
	4-factor	F	N/A	.070	67 (0.276)	0.059 (0.057-0.062)	0.885/0.879
		U
		J
		A
	12-factor	F, U, J, A in HC	N/A	.060	48 (0.194)	0.051 (0.048-0.054)	0.920/0.911
		F, U, J, A in DP
		F, U, J, A in HP
	Note: Overall fit using CFA of HLS19-Q47 applying one-, two-, three-, four-, and 12-dimensional factor loadings. χ2M: model chi-square, called either minimum fit function chi-square or likelihood ratio chi-square. If the fit of an over-identified model SRMR (Standardized Root Mean Square Residual or standardized difference between observed and model-implied data): values ≤ .05 is good and ≤ 0.08 …
