# Supplementary material for: Developing the HLS19-YP12 for measuring health literacy in young people: a latent trait analysis using Rasch modelling and confirmatory factor analysis
Source: BMC Health Serv Res. 2022 Dec 6;22:1485. doi: 10.1186/s12913-022-08831-4 (PMC9727937; doi:10.1186/s12913-022-08831-4)
Supplement: Supplementary file 4 — Additional file 4: Table S4. Item characteristics and DIF of HLS19-Q47 applying the 12-dimensional Rasch model. [file 12913_2022_8831_MOESM4_ESM.xlsx]

## Sheet: ItemFit 12dim (Q47)
	Table S4: Item characteristics and DIF of HLS19-Q47 applying the 12-dimensional Rasch model
							12-dimensional analysis HLS19-Q47 (12 correlated subdimensions containing of 4CDx3HD)
	HD	CD	Item no.	Rewording in HLS19	Item: On a scale from very difficult to very easy. how easy would you say it is:		Infit12 MNSQ	CI		T- value	Item estimate	SE	DIF*cs
								lb	ub
	HC	F	1		...to find information about symptoms of illnesses that concern you?		1.08	0.85	1.15	1.1	-0.089	0.060
			2		...to find information on treatments of illnesses that concern you?		1.06	0.86	1.14	0.8	0.277	0.060
			3	x	...to find information about what to do in a medical emergency?		1.04	0.87	1.13	0.6	0.224	0.058
			4	x	...to find out where to get professional help when you are ill?		1.09	0.86	1.14	1.2	-0.413	0.103
		U	5	x	...to understand what a doctor says to you?		1.09	0.87	1.13	1.3	-0.170	0.059
			6	x	...to understand the instruction leaflets that come with your medicine?		1.07	0.86	1.14	1.0	0.199	0.058
			7	x	...to understand information about what to do in a medical emergency?		1.01	0.86	1.14	0.2	0.466	0.059
			8		...to understand your doctor’s or pharmacist’s instruction on how to take a prescribed medicine?		0.93	0.85	1.15	-0.9	-0.495	0.102	Hc
		J	9		...to judge how information from your doctor applies to you?		0.91	0.85	1.15	-1.3	-0.791	0.057
			10		...to judge the advantages and disadvantages of different treatment options?		0.98	0.87	1.13	-0.3	-0.120	0.056
			11	x	...to judge if you may need to get a second opinion from another doctor?		1.07	0.86	1.14	1.0	0.346	0.055
			12	x	...to judge if the information about illness in the mass media is reliable?		1.13	0.87	1.13	1.9	0.564	0.097
		A	13	x	...to use information your doctor gives to you to make decisions about your illness?		1.07	0.86	1.14	1.0	0.476	0.067	H¤
			14		...to follow instructions on medication?		0.92	0.86	1.14	-1.1	-0.216	0.066	LS¤
			15	x	...to call an ambulance in a medical emergency?		0.98	0.82	1.18	-0.2	-0.143	0.065
			16	x	...to act on advice from your doctor or pharmacist?		0.89	0.84	1.16	-1.4	-0.117	0.114	LS. Ac. Gc. Ec. LTc. Hc
	DP	F	17	x	...to find information about how to handle unhealthy habits such as smoking. low physical activity or drinking too much alcohol?		0.99	0.86	1.14	-0.1	-0.892	0.061
			18	x	...to find information on how to handle mental health problems?		1.12	0.87	1.13	1.8	0.645	0.057
			19	x	...to find information on recommended vaccinations for you or your family?		0.98	0.87	1.13	-0.2	0.244	0.059
			20	x	...to find information on how to handle health risks like being overweight. having high blood pressure or high cholesterol?		0.96	0.86	1.14	-0.6	0.003	0.103	H#
		U	21	x	...to understand information about unhealthy habits such as smoking. low physical activity or drinking too much alcohol?		1.10	0.85	1.15	1.3	-0.234	0.072
			22	x	...to understand why you or your family may need vaccinations?		1.08	0.85	1.15	1.0	-0.120	0.068	Full-CI
			23	x	...to understand information about recommended health screenings or examinations?		1.11	0.86	1.14	1.5	0.353	0.099
		J	24	x	...to judge if information on unhealthy habits. such as smoking. low physical activity or drinking too much alcohol. are reliable?		1.06	0.87	1.13	0.8	-0.546	0.056
			25		...to judge when you need to go to a doctor for a check- up?		1.10	0.87	1.13	1.5	0.026	0.055
			26	x	...to judge which vaccinations you or your family may need?		0.91	0.87	1.13	-1.5	-0.198	0.056	ED¤
			27	x	...to judge which health screenings or examinations you should have?		0.91	0.87	1.13	-1.4	0.248	0.057
			28	x	...to judge if the information on health risks in the mass media is reliable?		1.12	0.87	1.13	1.8	0.470	0.112
		A	29		...to decide if you should have a flu vaccination?		u1.13	0.88	1.12	u2.0	-0.201	0.056
			30	x	...to decide how you can protect yourself from illness using advice from family or friends?		0.98	0.87	1.13	-0.3	-0.242	0.058	Full-CI
			31	x	...to decide how you can protect yourself from illness using information from the mass media?		1.07	0.87	1.13	1.0	0.443	0.081
	HP	F	32	x	...to find information on healthy life styles such as physical exercise. healthy food or nutrition?		0.90	0.87	1.13	-1.5	-0.709	0.054	LS#
			33	x	...to find information about activities that are good for your mental health and well-being?		0.92	0.88	1.12	-1.3	-0.822	0.055
			34	x	...to find out how your neighborhood could become more health-friendly?		u1.15	0.87	1.13	u2.1	0.848	0.053
			35	x	...to find information about changes in laws that may affect your or your family´s health?		1.09	0.87	1.13	1.3	0.819	0.055
			36	x	...to find information about how to promote health at work. at school or in the neighborhood?		0.90	0.87	1.13	-1.6	-0.136	0.108
		U	37	x	...to understand advice concerning your health from family or friends?		0.99	0.85	1.15	-0.1	-0.385	0.064	LS¤. LT#
			38		...to understand information on food packaging?		u1.14	0.87	1.13	u2.0	-0.089	0.059
			39	x	...to understand information in the mass media on how to improve your health?		1.02	0.86	1.14	0.3	0.253	0.061
			40	x	...to understand information on how to keep your mind healthy?		1.10	0.87	1.13	1.4	0.221	0.106
		J	41	x	...to judge how your neighborhood may affect your health and well-being?		u1.25	0.87	1.13	u3.4	1.050	0.066	Full-CI
			42	x	...to judge how your housing conditions may affect your health and well-being?		1.02	0.86	1.14	0.3	-0.192	0.065	Full-CI
			43	x	...to judge which everyday habits affect your health?		1.03	0.85	1.15	0.4	-0.857	0.093
		A	44	x	...to make decisions to improve your health and well-being?		1.09	0.86	1.14	1.2	0.025	0.061
			45	x	...to join a sports club or exercise group if you want to be physically active?		u1.18	0.86	1.14	u2.4	-0.135	0.058	H¤. Full-CI
			46	x	...to influence your living conditions that affect your health and well-being?		1.00	0.85	1.15	0.0	-0.097	0.063
			47	x	...to take part in activities that improve health and well-being in your community?		1.09	0.86	1.14	1.2	0.207	0.105
	Note: A = age; G = gender; E = education; ED = economic deprivation; LS = level in the society; LT = long-term illness; H = health status; HD = Health domains; CD = Cognitive domains; HC = Health care; DP = Disease prevention; HP = Health promotion; F = Find; U = Understand; J = Judge; A = Apply; lb: lower bound; ub: upper bound; CI=confidence interval; T-value=similar to the z standardized fit s…
